# Supplementary material for: Transcriptome Analysis Provides Insights into the Mechanism of the Transcription Factor AaCrz1 Regulating the Infection Structure Formation of Alternaria alternata Induced by Pear Peel Wax Signal
Source: Int J Mol Sci. 2024 Nov 7;25(22):11950. doi: 10.3390/ijms252211950 (PMC11593592; doi:10.3390/ijms252211950)
Supplement: Supplementary file 1 [file ijms-25-11950-s001.zip]

Archive with 1 entries (1 files):
- ijms-3232525-Supplementary Material.pdf
